# Supplementary material for: Exploring the Interaction between the SWI/SNF Chromatin Remodeling Complex and the Zinc Finger Factor CTCF
Source: Int J Mol Sci. 2020 Nov 25;21(23):8950. doi: 10.3390/ijms21238950 (PMC7728349; doi:10.3390/ijms21238950)
Supplement: Supplementary file 1 [file ijms-21-08950-s001.zip]

Archive with 7 entries (4 files):
- Supplementary material_R2/
- Supplementary material_R2/SM_Figures S1-S13.pdf
- __MACOSX/
- __MACOSX/Supplementary material_R2/
- __MACOSX/Supplementary material_R2/._SM_Figures S1-S13.pdf
- Supplementary material_R2/SM_Tables S1-S8.pdf
- __MACOSX/Supplementary material_R2/._SM_Tables S1-S8.pdf
